# Supplementary material for: Natural Antioxidants and Hydrocolloids as a Mitigation Strategy to Inhibit Advanced Glycation End Products (AGEs) and 5-Hydroxymethylfurfural (HMF) in Butter Cookies
Source: Foods. 2022 Feb 23;11(5):657. doi: 10.3390/foods11050657 (PMC8909267; doi:10.3390/foods11050657)
Supplement: Supplementary file 1 [file foods-11-00657-s001.zip]

Archive with 1 entries (1 files):
- foods-1565493-supplementary.pdf
